# Supplementary material for: Whole Genome Resequencing Revealed the Effect of Helicase yqhH Gene on Regulating Bacillus thuringiensis LLP29 against Ultraviolet Radiation Stress
Source: Int J Mol Sci. 2023 Mar 18;24(6):5810. doi: 10.3390/ijms24065810 (PMC10054049; doi:10.3390/ijms24065810)
Supplement: Supplementary file 1 [file ijms-24-05810-s001.zip]

Archive with 1 entries (1 files):
- ijms-2213068-supplementary.pdf
